# Supplementary material for: A Multi-Strain Probiotic Formulation Improves Intestinal Barrier Function by the Modulation of Tight and Adherent Junction Proteins
Source: Cells. 2022 Aug 22;11(16):2617. doi: 10.3390/cells11162617 (PMC9406415; doi:10.3390/cells11162617)
Supplement: Supplementary file 1 [file cells-11-02617-s001.zip]

Archive with 1 entries (1 files):
- cells-1859505-supplementary.pdf
